# Supplementary material for: Human Blood Exosomes: Isolation and Characterization Methods, Variability, and the Need for Standardized Protocols—A Review
Source: Biomedicines. 2025 Dec 3;13(12):2970. doi: 10.3390/biomedicines13122970 (PMC12731227; doi:10.3390/biomedicines13122970)
Supplement: Supplementary file 1 [file biomedicines-13-02970-s001.zip]

Archive with 1 entries (1 files):
- biomedicines-3945847-supplementary.pdf
